# Supplementary material for: Effect of enhanced plane of nutrition in early life on the transcriptome and proteome of the anterior pituitary gland in Angus heifer calves
Source: BMC Genomics. 2024 Aug 2;25:753. doi: 10.1186/s12864-024-10626-2 (PMC11295325; doi:10.1186/s12864-024-10626-2)
Supplement: Supplementary file 1 — Supplementary Material 1 [file 12864_2024_10626_MOESM1_ESM.xlsx]

## Sheet: Table S1. 
Table S1. Genes differentially expressed between calves offered either a High (HI) or Moderate (MOD) plane of nutrition between up to 21 weeks of life
Gene ID	Gene symbol	Gene Name	Fold Change	FDR
ENSBTAG00000000177	MSLN	mesothelin	1.926	0.0199
ENSBTAG00000000413	NRTN	neurturin	-1.516	0.042
ENSBTAG00000000576	ADGRG2	adhesion G protein-coupled receptor G2	-1.607	0.00349
ENSBTAG00000000719			1.74979	0.0481357
ENSBTAG00000001085	FAM20A	FAM20A golgi associated secretory pathway pseudokinase	-1.793	0.00014
ENSBTAG00000001094	MTUS2	microtubule associated scaffold protein 2	-1.579	0.00719
ENSBTAG00000001305	ATP2B2	ATPase plasma membrane Ca2+ transporting 2	1.595	8.45e-07
ENSBTAG00000001516	CALCB	calcitonin related polypeptide beta	-7.098	1.41e-08
ENSBTAG00000001717	AURKB	aurora kinase B	1.749	0.0378
ENSBTAG00000001938	CKS2	CDC28 protein kinase regulatory subunit 2	1.707	0.00198
ENSBTAG00000001975	DRP2	dystrophin related protein 2	1.585	0.0467
ENSBTAG00000002070	KLC3	kinesin light chain 3	-1.521	2.17e-08
ENSBTAG00000002089	FAM217A	family with sequence similarity 217 member A	-2.339	0.0426
ENSBTAG00000002138	PADI1	peptidyl arginine deiminase 1	1.933	0.000442
ENSBTAG00000002464	PLCH2	phospholipase C eta 2	2.801	0.0197
ENSBTAG00000002471	CHL1	cell adhesion molecule L1 like	1.826	0.00142
ENSBTAG00000002661	ISLR2	immunoglobulin superfamily containing leucine rich repeat 2	-1.541	0.0322
ENSBTAG00000002737	WFIKKN1	WAP, follistatin/kazal, immunoglobulin, kunitz and netrin domain containing 1	2.015	4.29e-06
ENSBTAG00000002923	CX3CR1	C-X3-C motif chemokine receptor 1	1.538	0.0362
ENSBTAG00000003137	PLPPR1	phospholipid phosphatase related 1	1.558	0.0373
ENSBTAG00000003329	FST	follistatin	-2.081	0.0363
ENSBTAG00000003638	ZNF215	zinc finger protein 215	1.825	0.0432
ENSBTAG00000003865	CASR	calcium sensing receptor	3.049	0.000898
ENSBTAG00000004613	CSGALNACT1	chondroitin sulfate N-acetylgalactosaminyltransferase 1	1.5	0.0109
ENSBTAG00000004645	ADAMTSL3	ADAMTS like 3	1.764	3.9e-07
ENSBTAG00000005404	MSC	musculin	-1.937	0.00265
ENSBTAG00000005534	ENO3	enolase 3	1.586	0.00128
ENSBTAG00000005784	CSMD2	CUB and Sushi multiple domains 2	1.563	0.0215
ENSBTAG00000006108	MMP11	matrix metallopeptidase 11	1.532	0.0161
ENSBTAG00000006552	LAMP3	lysosomal associated membrane protein 3	1.72	0.00845
ENSBTAG00000006674	SLC13A1	solute carrier family 13 member 1	-1.627	0.0283
ENSBTAG00000006882	IQGAP3	IQ motif containing GTPase activating protein 3	1.938	0.0133
ENSBTAG00000006937	ABCA10	ATP binding cassette subfamily A member 10	-2.298	0.00102
ENSBTAG00000007092	GRPR	gastrin releasing peptide receptor	-3.225	2.66e-06
ENSBTAG00000007164	FGFR3	fibroblast growth factor receptor 3	-2.129	0.000333
ENSBTAG00000007281	SEMA6C	semaphorin 6C	1.536	3.11e-05
ENSBTAG00000007309	ST6GALNAC5	ST6 N-acetylgalactosaminide alpha-2,6-sialyltransferase 5	1.972	4.86e-05
ENSBTAG00000007348	STRA6	signaling receptor and transporter of retinol STRA6	-1.685	0.0407
ENSBTAG00000007665	NPR3	natriuretic peptide receptor 3	-2.027	0.00443
ENSBTAG00000007890	SEC14L5	SEC14 like lipid binding 5	1.514	0.00389
ENSBTAG00000008074	C1QTNF6	C1q and TNF related 6	1.569	0.00047
ENSBTAG00000008182	FOSB	FosB proto-oncogene, AP-1 transcription factor subunit	-5.123	0.000181
ENSBTAG00000008259			1.97076	0.00573214
ENSBTAG00000008275	GREB1L	GREB1 like retinoic acid receptor coactivator	1.532	0.00942
ENSBTAG00000008545	ATF3	activating transcription factor 3	-2.775	0.0127
ENSBTAG00000008647	KLHL1	kelch like family member 1	1.812	0.000104
ENSBTAG00000008650	CAMK1D	calcium/calmodulin dependent protein kinase ID	1.555	0.00719
ENSBTAG00000008708	GPC5	glypican 5	1.795	4.99e-06
ENSBTAG00000008963	CIT	citron rho-interacting serine/threonine kinase	1.571	6.67e-06
ENSBTAG00000009125	ALDH1A3	aldehyde dehydrogenase 1 family member A3	-2.601	0.0365
ENSBTAG00000009150	SPON1	spondin 1	2.287	6.37e-19
ENSBTAG00000009314			-1.58362	3.31249e-05
ENSBTAG00000009468	SHISAL2B	shisa like 2B	1.982	0.00159
ENSBTAG00000009481	C1orf87	chromosome 1 open reading frame 87	1.552	0.00703
ENSBTAG00000009739			1.70469	0.000218456
ENSBTAG00000009762	BEAN1	brain expressed associated with NEDD4 1	1.591	6.67e-06
ENSBTAG00000010023	FAM107B	family with sequence similarity 107 member B	1.542	0.0237
ENSBTAG00000010069	EGR1	early growth response 1	-2.864	0.00342
ENSBTAG00000010096	SLC5A2	solute carrier family 5 member 2	-1.701	0.0197
ENSBTAG00000010103	TRIM9	tripartite motif containing 9	1.567	7.44e-06
ENSBTAG00000010146	PLXNB3	plexin B3	1.599	5.35e-05
ENSBTAG00000010277	NKX2-2	NK2 homeobox 2	-1.631	6.93e-05
ENSBTAG00000010285	MMRN1	multimerin 1	1.504	0.02
ENSBTAG00000010343	C1QTNF7	C1q and TNF related 7	-1.538	0.000684
ENSBTAG00000010860	DRD2	dopamine receptor D2	1.99	1.22e-09
ENSBTAG00000010866	BMPER	BMP binding endothelial regulator	-2.466	0.000454
ENSBTAG00000010889	FSHB	follicle stimulating hormone subunit beta	-2.191	0.012
ENSBTAG00000010952			-1.51538	0.0169792
ENSBTAG00000011082	IGF1	insulin like growth factor 1	-1.686	0.00852
ENSBTAG00000011227	TRPC6	transient receptor potential cation channel subfamily C member 6	1.925	0.0168
ENSBTAG00000011377	KCNMB2	potassium calcium-activated channel subfamily M regulatory beta subunit 2	-1.999	9.36e-05
ENSBTAG00000011423	SERPINI2	serpin family I member 2	-2.517	0.003
ENSBTAG00000011437	Sik1	salt inducible kinase 1	-1.576	0.014
ENSBTAG00000011677			-1.92231	0.0437955
ENSBTAG00000011702	ENTPD3	ectonucleoside triphosphate diphosphohydrolase 3	-1.568	6.73e-05
ENSBTAG00000011810	ANGPTL2	angiopoietin like 2	1.662	0.00181
ENSBTAG00000011833	GRIA3	glutamate ionotropic receptor AMPA type subunit 3	-1.78	0.000591
ENSBTAG00000012046	JUNB	JunB proto-oncogene, AP-1 transcription factor subunit	-2.381	0.00293
ENSBTAG00000012120	TIPARP	TCDD inducible poly(ADP-ribose) polymerase	-1.558	0.0214
ENSBTAG00000012411	HAPLN1	hyaluronan and proteoglycan link protein 1	1.802	0.00997
ENSBTAG00000012413			1.61215	0.0313327
ENSBTAG00000012855	LPL	lipoprotein lipase	-1.742	0.00233
ENSBTAG00000012863	GDPD2	glycerophosphodiester phosphodiesterase domain containing 2	2.554	0.000176
ENSBTAG00000013047	GRM7	glutamate metabotropic receptor 7	-2.358	0.00635
ENSBTAG00000013185	TIMD4	T cell immunoglobulin and mucin domain containing 4	1.88	0.0124
ENSBTAG00000013929	RRAD	RRAD, Ras related glycolysis inhibitor and calcium channel regulator	-2.835	0.000181
ENSBTAG00000014069	PDK4	pyruvate dehydrogenase kinase 4	-1.915	0.00585
ENSBTAG00000014391	CRB2	crumbs cell polarity complex component 2	1.534	8.01e-05
ENSBTAG00000014523	DIRAS2	DIRAS family GTPase 2	1.728	0.00289
ENSBTAG00000014614	ACTA2	actin alpha 2, smooth muscle	-1.656	0.0381
ENSBTAG00000014705			-1.50214	0.000612844
ENSBTAG00000014803	CPZ	carboxypeptidase Z	1.517	0.00522
ENSBTAG00000014906	VCAN	versican	-2.178	0.00134
ENSBTAG00000015274	PRL	prolactin	2.108	4.05e-05
ENSBTAG00000015406	ZNF750	zinc finger protein 750	-1.621	0.000699
ENSBTAG00000015409	STK32B	serine/threonine kinase 32B	1.785	0.0046
ENSBTAG00000015979	SEZ6	seizure related 6 homolog	1.557	6.04e-08
ENSBTAG00000015981	ETV1	ETS variant transcription factor 1	1.637	0.000196
ENSBTAG00000016048	CPT1B	carnitine palmitoyltransferase 1B	1.514	4.29e-06
ENSBTAG00000016060	CREM	cAMP responsive element modulator	-1.595	0.0153
ENSBTAG00000016413	DUSP26	dual specificity phosphatase 26	-1.762	3.11e-05
ENSBTAG00000016429	TMEM205	transmembrane protein 205	1.513	0.0123
ENSBTAG00000016615	ABHD6	abhydrolase domain containing 6, acylglycerol lipase	-1.574	0.0384
ENSBTAG00000016741	TOX2	TOX high mobility group box family member 2	-1.674	0.00979
ENSBTAG00000017220	CSHL1	chorionic somatomammotropin hormone like 1	-1.605	0.00176
ENSBTAG00000017785	FRMPD4	FERM and PDZ domain containing 4	1.561	0.0199
ENSBTAG00000018303	PAPPA2	pappalysin 2	-2.079	4.05e-05
ENSBTAG00000018331	CLEC3B	C-type lectin domain family 3 member B	1.62	7.56e-05
ENSBTAG00000018575	TRHDE	thyrotropin releasing hormone degrading enzyme	1.618	0.00483
ENSBTAG00000018948	HIF3A	hypoxia inducible factor 3 subunit alpha	-1.943	0.00402
ENSBTAG00000019342	OSBPL3	oxysterol binding protein like 3	1.589	0.000151
ENSBTAG00000019807	COL27A1	collagen type XXVII alpha 1 chain	1.896	2.66e-06
ENSBTAG00000019808	CCSER1	coiled-coil serine rich protein 1	-1.557	4.55e-06
ENSBTAG00000019859	B3GALT2	beta-1,3-galactosyltransferase 2	1.515	0.000176
ENSBTAG00000019988	GNA15	G protein subunit alpha 15	1.815	0.00107
ENSBTAG00000020060	TXNIP	thioredoxin interacting protein	-1.551	1.65e-05
ENSBTAG00000020238	RIMS1	regulating synaptic membrane exocytosis 1	-1.512	0.00573
ENSBTAG00000020355	KLF4	Kruppel like factor 4	-1.559	0.0141
ENSBTAG00000020520	RASD1	ras related dexamethasone induced 1	-2.303	7.45e-07
ENSBTAG00000020537	ASIC4	acid sensing ion channel subunit family member 4	1.569	0.0251
ENSBTAG00000020620			-2.82674	0.0462373
ENSBTAG00000020814	C2CD4B	C2 calcium dependent domain containing 4B	-1.928	2.59e-07
ENSBTAG00000020836	CIBAR2	CBY1 interacting BAR domain containing 2	-1.783	0.0215
ENSBTAG00000020887	CACNA1E	calcium voltage-gated channel subunit alpha1 E	1.791	0.0259
ENSBTAG00000020921	PRKCB	protein kinase C beta	1.589	1.75e-05
ENSBTAG00000021057	TMEM190	transmembrane protein 190	-1.933	0.0203
ENSBTAG00000021435	MAFF	MAF bZIP transcription factor F	-1.81	0.0406
ENSBTAG00000021497	CDH23	cadherin related 23	2.005	6.16e-05
ENSBTAG00000021576	LMOD1	leiomodin 1	-1.569	0.048
ENSBTAG00000021639	ARC	activity regulated cytoskeleton associated protein	-4.148	2.87e-09
ENSBTAG00000021672	RGS1	regulator of G protein signaling 1	-2.274	0.0133
ENSBTAG00000021933	ALOX12	arachidonate 12-lipoxygenase, 12S type	-2.596	0.000497
ENSBTAG00000021978	PARVB	parvin beta	1.546	0.0111
ENSBTAG00000022399			1.74001	0.0129567
ENSBTAG00000022535	GPR139	G protein-coupled receptor 139	2.626	0.00113
ENSBTAG00000023659			-1.60152	0.00573214
ENSBTAG00000024075	SLC9A4	solute carrier family 9 member A4	2.174	0.0002
ENSBTAG00000024947	Tcam1	testicular cell adhesion molecule 1	-1.989	5.75e-05
ENSBTAG00000025124	ZNF300	zinc finger protein 300	1.686	0.000571
ENSBTAG00000025213	OMG	oligodendrocyte myelin glycoprotein	1.829	0.0166
ENSBTAG00000025462	GADD45B	growth arrest and DNA damage inducible beta	-1.652	0.00198
ENSBTAG00000026936	ZGRF1	zinc finger GRF-type containing 1	-1.557	0.000241
ENSBTAG00000027477	B3GAT1	beta-1,3-glucuronyltransferase 1	1.55	0.00014
ENSBTAG00000030024			-1.67797	0.0117001
ENSBTAG00000031205			4.10184	0.00573214
ENSBTAG00000031376			3.42364	0.00080587
ENSBTAG00000032481	DAPL1	death associated protein like 1	1.559	0.0444
ENSBTAG00000033721	RLBP1	retinaldehyde binding protein 1	-1.91	0.0153
ENSBTAG00000034366			-2.28169	0.00608851
ENSBTAG00000034498	LY6D	lymphocyte antigen 6 family member D	1.991	0.00844
ENSBTAG00000037650	RTL9	retrotransposon Gag like 9	-1.694	3.9e-07
ENSBTAG00000037794	MYH4	myosin heavy chain 4	3.049	0.00687
ENSBTAG00000038325	CES4A	carboxylesterase 4A	-2.593	0.00724
ENSBTAG00000038854	CLEC2L	C-type lectin domain family 2 member L	2.421	1.03e-07
ENSBTAG00000039335	ARRDC2	arrestin domain containing 2	-1.658	0.0429
ENSBTAG00000039388			2.55043	0.0204768
ENSBTAG00000040053	MYH6	myosin heavy chain 6	2.088	0.000242
ENSBTAG00000040573	TSPAN10	tetraspanin 10	-2.656	0.000104
ENSBTAG00000043553	GPX3	glutathione peroxidase 3	1.661	0.00249
ENSBTAG00000043578	DIO3	iodothyronine deiodinase 3	2.105	0.0127
ENSBTAG00000044204	CD79B	CD79b molecule	-1.857	0.00679
ENSBTAG00000045610	CACNA1I	calcium voltage-gated channel subunit alpha1 I	2.16	5.19e-05
ENSBTAG00000045734	LRRC26	leucine rich repeat containing 26	-1.506	0.0382
ENSBTAG00000045905	PCDH15	protocadherin related 15	1.877	0.00719
ENSBTAG00000046218	KLF11	Kruppel like factor 11	-1.759	0.00916
ENSBTAG00000046264			1.75285	0.036539
ENSBTAG00000046307	CEBPD	CCAAT enhancer binding protein delta	-1.572	4.38e-07
ENSBTAG00000046336			-3.63473	0.00265216
ENSBTAG00000046666	TTC9B	tetratricopeptide repeat domain 9B	1.634	0.0203
ENSBTAG00000046739			-1.75277	0.0238536
ENSBTAG00000047482	PRRT4	proline rich transmembrane protein 4	-2.053	0.000103
ENSBTAG00000047520	MPV17L	MPV17 mitochondrial inner membrane protein like	-1.578	0.0245
ENSBTAG00000047599	GHRHR	growth hormone releasing hormone receptor	-1.52	0.00012
ENSBTAG00000048309	MINAR2	membrane integral NOTCH2 associated receptor 2	-2.87	3.02e-06
ENSBTAG00000048487			-1.77195	0.00573214
ENSBTAG00000048515			-1.7987	0.0155987
ENSBTAG00000049855			-1.51702	0.0285582
ENSBTAG00000050113			-1.77888	0.0037535
ENSBTAG00000051307			-1.59439	1.90583e-05
ENSBTAG00000051421	PCP4	Purkinje cell protein 4	1.984	0.000252
ENSBTAG00000051509			-1.52661	0.0316002
ENSBTAG00000051967			-1.73732	0.00177929
ENSBTAG00000051972			-1.57093	4.05176e-05
ENSBTAG00000052082			-1.53185	0.010934
ENSBTAG00000052473			1.83115	0.00216702
ENSBTAG00000052499	RNF39	ring finger protein 39	-1.647	0.00563
ENSBTAG00000053044	CDC42EP4	CDC42 effector protein 4	-1.609	0.000838
ENSBTAG00000053194			-1.72133	0.025172
ENSBTAG00000053802			1.77463	0.027674
ENSBTAG00000053891			1.56735	0.026291
ENSBTAG00000053970	SOST	sclerostin	-2.867	0.00173
ENSBTAG00000054240			-2.09248	0.0183484
ENSBTAG00000054317			1.71442	0.000469315
ENSBTAG00000054368			-2.52767	0.0211393
ENSBTAG00000055034			-1.5346	0.0331677

## Sheet: Table S2.
Table S2. Proteins differentially abundant between calves offered either a High (HI) or Moderate (MOD) plane of nutrition between up to 21 weeks of life
Protein ID	Gene Symbol	Gene Name	Fold Change	FDR
Q1LZ86	ABHD6	abhydrolase domain containing 6, acylglycerol lipase	-1.591	0.0463
F1MI97	ABLIM1	actin binding LIM protein 1	-1.753	0.0261
F1MQX0	ACSS1	acyl-CoA synthetase short chain family member 1	5.294	0.00336
P62739	ACTA2	actin alpha 2, smooth muscle	-2.273	0.0176
F1MS35	AGFG2	ArfGAP with FG repeats 2	-1.716	0.0237
A6QR07	AGK	acylglycerol kinase	1.789	0.0164
F1MSI2	AGRN	agrin	-1.653	0.0204
F1MNL8	AHCTF1	AT-hook containing transcription factor 1	-1.54	0.0383
A5PJM4	AIFM2	apoptosis inducing factor mitochondria associated 2	-1.983	0.0446
G3X6U1	ALDH1A2	aldehyde dehydrogenase 1 family member A2	-1.521	0.0323
Q0VD02	ALG10	ALG10 alpha-1,2-glucosyltransferase	1.874	0.00913
F1MV61	ALG8	ALG8 alpha-1,3-glucosyltransferase	2.639	0.018
B2Z4B2	ANGPT4	angiopoietin 4	-4.654	0.00683
F1MFY7	ANO6	anoctamin 6	-1.574	0.0481
F1MU06	ANXA9	annexin A9	-2.654	0.0189
E1BME2	AP3B2	adaptor related protein complex 3 subunit beta 2	1.752	0.0234
F1MIL3	APLP1	amyloid beta precursor like protein 1	2.086	0.0203
F1N226	APLP2	amyloid beta precursor like protein 2	1.595	0.0159
E1BPS4	ARFGEF3	ARFGEF family member 3	-1.502	0.0342
F1MHI2	ARHGAP24	Rho GTPase activating protein 24	-1.646	0.041
Q2KI54	ARMC8	armadillo repeat containing 8	1.599	0.0361
G3X811	ARRB2	arrestin beta 2	-2.057	0.0242
Q08DD1	ARSA	arylsulfatase A	-1.615	0.00482
Q28030	ATP1B2	ATPase Na+/K+ transporting subunit beta 2	1.937	0.0136
P57709	ATP2C1	ATPase secretory pathway Ca2+ transporting 1	1.503	0.0237
F1N0M7	B4GALNT3	beta-1,4-N-acetyl-galactosaminyltransferase 3	-2.364	0.0304
Q148J7	BAG1	BAG cochaperone 1	-1.697	0.022
Q2NKW0	BLOC1S1	biogenesis of lysosomal organelles complex 1 subunit 1	-1.661	0.0191
A5D7K0	BLVRA	biliverdin reductase A	-1.516	0.0191
F1MYN0	BOLA2/BOLA2B	bolA family member 2	-1.617	0.0249
Q08DP2	BORCS5	BLOC-1 related complex subunit 5	-2.038	0.00604
Q5MYB8	BREH1	retinyl ester hydrolase type 1	-2.2049	0.0187866
F1N063	CAMK1D	calcium/calmodulin dependent protein kinase ID	1.713	0.00443
F1MV68	CAPSL	calcyphosine like	-2.392	0.0309
Q3SZX8	CCDC25	coiled-coil domain containing 25	1.529	0.018
E1BJ11	CELSR2	cadherin EGF LAG seven-pass G-type receptor 2	-5.122	0.00208
P05059	CHGA	chromogranin A	-2.113	0.01
F1MW33	CHL1	cell adhesion molecule L1 like	3.834	0.00198
Q9TTK8	CKMT1	creatine kinase, mitochondrial 1, ubiquitous	1.58246	0.00104401
E1BAI4	CLIC6	chloride intracellular channel 6	-2.429	0.0191
E1BHL0	CNOT11	CCR4-NOT transcription complex subunit 11	-1.9	0.0341
A5PJY9	CPNE3	copine 3	1.94	0.00552
Q58DK1	CPT1B	carnitine palmitoyltransferase 1B	2.699	0.0191
A5PJB5	CRABP2	cellular retinoic acid binding protein 2	-1.935	0.00336
P02510	CRYAB	crystallin alpha B	-1.858	0.0176
A5D7Q4	YBX3	Y-box binding protein 3	-1.905	0.0449
Q32LE9	CSRP2	cysteine and glycine rich protein 2	-1.825	0.0208
G3N3P6	CST6	cystatin E/M	-1.861	0.00482
A0JN63	CSTF1	cleavage stimulation factor subunit 1	-1.841	0.0471
Q3MI05	CTSA	cathepsin A	-2.309	6.64e-05
Q0VCU3	CTSF	cathepsin F	-2.96	0.000915
F1MBE0	CWC27	CWC27 spliceosome associated cyclophilin	-1.863	0.0246
Q7YR89	CYHR1	cysteine and histidine rich 1	1.966	0.0102
Q5E980	CYP20A1	cytochrome P450 family 20 subfamily A member 1	1.643	0.00397
E1BAK6	DAZAP1	DAZ associated protein 1	-1.509	0.0249
Q3SX44	DDAH2	dimethylarginine dimethylaminohydrolase 2	-1.631	0.00913
Q2HJ47	DENR	density regulated re-initiation and release factor	1.52	0.0207
O62654	DES	desmin	-2.666	0.0121
Q2YDK6	DKKL1	dickkopf like acrosomal protein 1	-1.953	0.0146
A8WFL6	DMD	dystrophin	-2.226	0.0103
F1MII1	DNAJB12	DnaJ heat shock protein family (Hsp40) member B12	1.903	0.0194
F1MZ33	DNASE2	deoxyribonuclease 2, lysosomal	-1.573	0.0361
E1BKT9	DSP	desmoplakin	-2.014	0.0473
Q32P85	DYNLRB2	dynein light chain roadblock-type 2	1.658	0.0188
F1MB01	DYSF	dysferlin	-2.182	0.0147
P42891	ECE1	endothelin converting enzyme 1	2.073	0.0114
Q2TBT3	ECHDC2	enoyl-CoA hydratase domain containing 2	-1.61	0.0358
A5D7E1	EHD3	EH domain containing 3	-1.527	0.0166
A7YY77	ENDOD1	endonuclease domain containing 1	-3.137	0.0265
Q3ZC09	ENO3	enolase 3	4.971	0.0256
Q0VD27	ENOPH1	enolase-phosphatase 1	-1.618	0.0159
F1MUU9	ENSBTAG00000030953		-1.52066	0.00847184
F1N611	EPB41L1	erythrocyte membrane protein band 4.1 like 1	-1.593	0.0469
F1MM00	ERN1	endoplasmic reticulum to nucleus signaling 1	-1.849	0.0283
F1N005	EXOC6	exocyst complex component 6	1.769	0.0149
P00741	F9	coagulation factor IX	-1.524	0.0328
G3X7J0	PABIR2	PABIR family member 2	-1.832	0.0358
F1N0S9	FAM98A	family with sequence similarity 98 member A	1.509	0.0302
F1N3T9	FGF2	fibroblast growth factor 2	-2.65	0.0188
G3MXV0	FKBP5	FKBP prolyl isomerase 5	-1.566	0.00844
E1BN52	FREM1	FRAS1 related extracellular matrix 1	-2.896	0.0366
F1MFH3	FREM2	FRAS1 related extracellular matrix 2	-1.857	0.0327
P04837	FSHB	follicle stimulating hormone subunit beta	-5.448	0.000726
P50291	FST	follistatin	-3.03	0.0302
Q2KIM0	FUCA1	alpha-L-fucosidase 1	-3.207	0.000726
Q8HYB6	GABARAPL1	GABA type A receptor associated protein like 1	-2.429	0.0237
Q3T105	GALE	UDP-galactose-4-epimerase	1.584	0.0237
G1K1R6	GALK1	galactokinase 1	-1.549	0.0232
F1N554	GALNT10	polypeptide N-acetylgalactosaminyltransferase 10	-1.921	0.0362
P20821	GCSH	glycine cleavage system protein H	1.593	0.000726
A7YY41	GFRA1	GDNF family receptor alpha 1	-2.076	0.0341
A7YWG4	GGH	gamma-glutamyl hydrolase	-1.624	0.00313
F1MUF4	GLB1	galactosidase beta 1	-2.533	0.00021
P10575	GLRX	glutaredoxin	1.676	0.00604
P15103	GLUL	glutamate-ammonia ligase	-2.238	0.0126
Q08DV2	GNPNAT1	glucosamine-phosphate N-acetyltransferase 1	-1.692	0.0367
F1MXZ0	GNS	glucosamine (N-acetyl)-6-sulfatase	-1.628	0.00258
A5D7A5	GOLGA5	golgin A5	1.56	0.00839
E1BLA8	GOLM1	golgi membrane protein 1	1.573	0.0416
G3MXF1	GPRIN2	G protein regulated inducer of neurite outgrowth 2	3.202	0.0158
E1BKZ1	GSR	glutathione-disulfide reductase	-1.541	0.0339
A7MB78	GYS1	glycogen synthase 1	-2.107	0.0237
Q0P565	HDDC2	HD domain containing 2	2.123	0.015
E1BHR3	HDGFRP3	hepatoma-derived growth factor, related protein 3	-1.56684	0.0190922
Q56JY0	HIKESHI	heat shock protein nuclear import factor hikeshi	-1.525	0.0249
F1N4I5	HMGN5	high mobility group nucleosome binding domain 5	-1.83	0.0481
Q3SZV7	HPX	hemopexin	1.894	0.0037
Q3ZC22	HSBP1	heat shock factor binding protein 1	-1.687	0.0345
F1MG20	HSD17B6	hydroxysteroid 17-beta dehydrogenase 6	-8.874	0.0337
A5PJF6	HSDL1	hydroxysteroid dehydrogenase like 1	1.688	0.0283
Q24K02	IDE	insulin degrading enzyme	-1.85	0.000842
F1MPP2	IGFBP7	insulin like growth factor binding protein 7	-2.243	0.00482
G3N1H1	IGSF1	immunoglobulin superfamily member 1	-1.627	0.0113
A6QQT9	ILVBL	ilvB acetolactate synthase like	-1.891	0.00208
Q2KJ53	BPNT2	3'(2'), 5'-bisphosphate nucleotidase 2	1.849	0.0411
A0JNA3	IMPDH1	inosine monophosphate dehydrogenase 1	-2.134	0.00208
Q2KIB1	INTS13	integrator complex subunit 13	2.788	0.0481
F1MTR1	IQGAP2	IQ motif containing GTPase activating protein 2	-1.83	0.00336
G5E5L9	IQSEC3	IQ motif and Sec7 domain ArfGEF 3	1.745	0.0144
F1MLS8	KIAA1217	KIAA1217	-2.063	0.0345
E1BC55	KIAA1671	KIAA1671	-1.884	0.0232
F1MPL3	KIAA2013	KIAA2013	1.923	0.0213
E1B999	KIF3A	kinesin family member 3A	1.617	0.0143
P13647	KRT5	keratin 5	-3.58681	0.0387965
E1B768	LARS2	leucyl-tRNA synthetase 2, mitochondrial	2.712	0.00943
A6QQV8	LBR	lamin B receptor	-1.566	0.0459
Q2KIW4	LCAT	lecithin-cholesterol acyltransferase	2.476	0.0221
A0A140T8D4	LGMN	legumain	-1.695	0.00912
P04651	LHB	luteinizing hormone subunit beta	-2.201	0.00943
E1BND6	LRBA	LPS responsive beige-like anchor protein	1.563	0.000842
E1BGJ0	LRP1	LDL receptor related protein 1	-1.607	0.0161
F6RBT3	LRPAP1	LDL receptor related protein associated protein 1	-1.615	0.0152
F1MZ10	LRRC1	leucine rich repeat containing 1	-1.983	0.0458
G3N001	LRRC14B	leucine rich repeat containing 14B	-2.851	0.00324
E1BEY9	LSM14B	LSM family member 14B	-1.855	0.0289
Q29451	MAN2B1	mannosidase alpha class 2B member 1	-2.586	6.64e-05
Q0VD16	MAP2K1	mitogen-activated protein kinase kinase 1	-2.549	0.0458
A4FV00	MAPK10	mitogen-activated protein kinase 10	2.449	0.0283
G3MWR8	MICAL3	microtubule associated monooxygenase, calponin and LIM domain containing 3	-3.236	0.0281
A1A4L8	MOCS3	molybdenum cofactor synthesis 3	1.564	0.0281
E1B8M5	MOXD1	monooxygenase DBH like 1	3.087	0.0231
F1MPD1	MRC2	mannose receptor C type 2	-2.264	0.00397
Q2TBR2	MRPL20	mitochondrial ribosomal protein L20	1.55	0.0221
A0JNJ5	MYL1	myosin light chain 1	-2.071	0.00127
F1N3I4	MYOF	myoferlin	-1.718	0.0176
F1MV80	NADK2	NAD kinase 2, mitochondrial	1.636	0.0481
E1BNQ4	NAXD	NAD(P)HX dehydratase	-1.557	0.00208
P02548	NEFL	neurofilament light	1.642	0.0189
F1MDZ2	NEFM	neurofilament medium	1.647	0.0143
F1MW50	NELFA	negative elongation factor complex member A	-1.61	0.0303
F1MHW1	NF1	neurofibromin 1	-2.927	0.0209
B0JYK2	NPC1	NPC intracellular cholesterol transporter 1	-1.548	0.041
P55206	NPPC	natriuretic peptide C	-2.105	0.0191
G3MYU9	NPTX2	neuronal pentraxin 2	-3.063	0.00839
F1N1R9	NPTXR	neuronal pentraxin receptor	-2.305	0.0237
Q05927	NT5E	5'-nucleotidase ecto	2.441	0.00988
F1MZR0	NUP160	nucleoporin 160	-1.551	0.0226
F1MPW7	NUP210	nucleoporin 210	-1.673	0.03
Q1RMS5	NXF1	nuclear RNA export factor 1	-1.594	0.049
E1BLL9	OAF	out at first homolog	-3.623	0.0121
Q0VCP3	OLFML3	olfactomedin like 3	-1.792	0.0385
F1ME97	OPLAH	5-oxoprolinase, ATP-hydrolysing	-2.432	0.0153
F1MLJ5	OSBPL3	oxysterol binding protein like 3	3.326	0.0189
Q5E9U1	P2RX4	purinergic receptor P2X 4	-1.751	0.0404
G5E5G9	PAK4	p21 (RAC1) activated kinase 4	1.678	0.0442
F1MCY5	PAPLN	papilin, proteoglycan like sulfated glycoprotein	-2.595	0.0112
Q17QV0	PCBP3	poly(rC) binding protein 3	-1.994	0.0086
A5D7F4	PCDHGC3	protocadherin gamma subfamily C, 3	3.618	0.00189
F1MKP1	PCOLCE2	procollagen C-endopeptidase enhancer 2	-2.898	0.0203
Q08DF7	PDE12	phosphodiesterase 12	1.917	0.0323
A6QLG3	PDK3	pyruvate dehydrogenase kinase 3	1.638	0.00839
A6QQH1	PIR	pirin	3.023	0.0136
F1N7H1	PKP2	plakophilin 2	-2.402	0.0203
F1MIH9	PLBD2	phospholipase B domain containing 2	-1.851	0.000594
Q2KJJ8	PLD3	phospholipase D family member 3	-1.664	0.00324
Q5E9B8	POLR2G	RNA polymerase II subunit G	-1.95	0.0442
Q5NDF2	POMGNT2	protein O-linked mannose N-acetylglucosaminyltransferase 2 (beta 1,4-)	-2.314	0.0323
Q2KIW1	PON1	paraoxonase 1	-2.54	0.0303
Q2KJC7	POSTN	periostin	-1.624	0.0345
F1N2K8	PPL	periplakin	-1.503	0.0113
F1MAU4	PRCP	prolylcarboxypeptidase	-1.698	0.0087
F1MX63	PRELP	proline and arginine rich end leucine rich repeat protein	-1.883	0.0194
P04409	PRKCA	protein kinase C alpha	1.901	0.0221
P01239	PRL	prolactin	1.705	0.00796
A7MBJ4	PTPRF	protein tyrosine phosphatase receptor type F	-2.523	0.00258
P56722	PTPRN	protein tyrosine phosphatase receptor type N	-1.527	0.0194
E1BE82	PUM1	pumilio RNA binding family member 1	-2.127	0.0468
F1MQB1	PXYLP1	2-phosphoxylose phosphatase 1	1.848	0.0281
F1MHB8	QPRT	quinolinate phosphoribosyltransferase	-2.084	0.0203
E1BKQ2	RAB11FIP1	RAB11 family interacting protein 1	-1.71	0.0234
E1BDG6	RAB11FIP4	RAB11 family interacting protein 4	-1.528	0.0481
P10948	RAB3B	RAB3B, member RAS oncogene family	-2.478	0.0286
F1MQH8	RABEP1	rabaptin, RAB GTPase binding effector protein 1	-1.665	0.0044
F1N0H4	RAI14	retinoic acid induced 14	-1.914	0.0358
Q29RS5	RARRES2	retinoic acid receptor responder 2	-1.972	0.00258
E1BPM0	RASAL1	RAS protein activator like 1	-3.307	0.0218
E1BDB1	RASIP1	Ras interacting protein 1	-2.241	0.0367
F1MAV3	RBPMS	RNA binding protein, mRNA processing factor	-2.381	0.0112
A2VE52	REXO2	RNA exonuclease 2	2.629	0.00914
Q0III8	RNASET2	ribonuclease T2	-1.894	0.0481
Q1RMR8	RTN4	reticulon 4	1.907	0.0304
Q3T0T7	SAR1B	secretion associated Ras related GTPase 1B	1.738	0.00349
Q9GMB8	SARS1	seryl-tRNA synthetase 1	1.513	0.00839
Q32L50	SBSPON	somatomedin B and thrombospondin type 1 domain containing	-2.356	0.0452
A6QR35	SCAMP2	secretory carrier membrane protein 2	-1.79	0.0112
P20616	SCG2	secretogranin II	-1.63	0.0136
Q2HJG0	SCG5	secretogranin V	-1.513	0.0191
A5PJN0	SCGN	secretagogin, EF-hand calcium binding protein	-1.773	0.0442
A1A4J8	SCO1	synthesis of cytochrome C oxidase 1	1.58	0.0237
Q2NKZ9	SCPEP1	serine carboxypeptidase 1	-2.899	0.0194
Q17QZ6	CAVIN2	caveolae associated protein 2	-2.75	0.0445
A0A140T8D1	SEC14L2	SEC14 like lipid binding 2	-1.624	0.0203
Q5EA68	SEC61A1	SEC61 translocon subunit alpha 1	1.598	0.00641
A8YXY3	SELENOF	selenoprotein F	-1.514	0.0133
A0A140T873	SELENOI	selenoprotein I	1.788	0.0367
F1MYW3	SEMA3E	semaphorin 3E	-2.987	0.0421
Q9N2I2	SERPINA5	serpin family A member 5	-2.432	0.0232
P28800	SERPINF2	serpin family F member 2	-1.501	0.0446
A6QPW6	SERPINI2	serpin family I member 2	-10.429	0.028
F1MDT8	SETD2	SET domain containing 2, histone lysine methyltransferase	-1.696	0.0242
Q2KIQ7	SF3B14	splicing factor 3b subunit 14	-2.24438	0.00477621
F1N0V9	SFT2D3	SFT2 domain containing 3	2.211	0.014
F1N643	SHROOM3	shroom family member 3	-2.344	0.0121
Q27994	SLC2A4	solute carrier family 2 member 4	2.56	0.0261
Q08DL0	SLC3A2	solute carrier family 3 member 2	-1.521	0.0283
F1N166	SMARCA1	SWI/SNF related, matrix associated, actin dependent regulator of chromatin, subfamily a, member 1	-2.112	0.0312
Q0VD19	SMPD1	sphingomyelin phosphodiesterase 1	-1.508	0.0444
F1MDV3	SNTB1	syntrophin beta 1	-1.704	0.0435
A7YWQ4	SNTB2	syntrophin beta 2	-1.555	0.013
A4IFN6	SNX18	sorting nexin 18	-2.171	0.00959
A3KLR9	SOD3	superoxide dismutase 3	-2.01	0.0281
A0JNJ3	SPART	spartin	1.523	0.0166
Q8MJJ1	SPG21	SPG21 abhydrolase domain containing, maspardin	2.862	0.013
E1BD88	SPIN1	spindlin 1	-1.581	0.0208
Q9GLX9	SPON1	spondin 1	2.086	0.000603
Q27967	SPP2	secreted phosphoprotein 2	-2.92	0.0239
E1BMN5	SPTBN2	spectrin beta, non-erythrocytic 2	-2.64	0.0166
F1MIE2	SQSTM1	sequestosome 1	-1.561	0.00336
P32850	STX1A	syntaxin 1A	1.566	0.0292
F1MXB4	STXBP3	syntaxin binding protein 3	-1.582	0.0419
G3MWU2	SUN1	Sad1 and UNC84 domain containing 1	-1.566	0.0203
A6QLV1	SUN2	Sad1 and UNC84 domain containing 2	-1.503	0.0136
F1N6P2	SURF4	surfeit 4	1.623	0.0121
E1BPE2	SYTL4	synaptotagmin like 4	2.521	0.00221
Q9TS87	TAGLN	transgelin	-1.873	0.00324
Q3ZBY2	TAGLN3	transgelin 3	-1.71	0.03
F1N196	TBC1D17	TBC1 domain family member 17	-2.148	0.0323
F1MDB6	TESC	tescalcin	2.854	0.0191
F1N3A1	THBS1	thrombospondin 1	2.071	0.0423
F1N153	THOC2	THO complex 2	-2.154	0.0232
Q3SX33	THY1	Thy-1 cell surface antigen	-1.823	0.0367
P20414	TIMP1	TIMP metallopeptidase inhibitor 1	-1.931	0.0271
E1B9H1	TINAGL1	tubulointerstitial nephritis antigen like 1	-1.705	0.0461
F1MBN2	TJP2	tight junction protein 2	-1.538	0.0208
Q17QG0	SLC35G2	solute carrier family 35 member G2	1.805	0.0266
Q3T0Q2	TMEM59	transmembrane protein 59	2.839	0.000726
F1N285	TMEM63C	transmembrane protein 63C	1.89	0.0419
F1MRZ6	TNC	tenascin C	-2.019	0.0207
E1BKN2	TNR	tenascin R	-2.351	0.00336
E1BNT5	TNS1	tensin 1	-1.621	0.0358
G3MYT4	TPBG	trophoblast glycoprotein	-1.96	0.0408
Q5E9T4	TPK1	thiamin pyrophosphokinase 1	-1.9	0.049
Q3MHL6	TSC22D1	TSC22 domain family member 1	-2.191	0.00847
Q29S14	TVP23B	trans-golgi network vesicle protein 23 homolog B	2.071	0.0221
Q32KW2	UBXN1	UBX domain protein 1	1.675	0.0367
P12378	UGDH	UDP-glucose 6-dehydrogenase	-1.915	0.00914
F1N0A8	USP34	ubiquitin specific peptidase 34	2.423	0.0237
F1MRT9	UTRN	utrophin	-1.587	0.00617
Q29RL6	VAT1L	vesicle amine transport 1 like	-1.965	0.0421
F1MZ85	VCAN	versican	-3.646	0.00221
P86435	VGF	VGF nerve growth factor inducible	-2.655	0.00443
E1BH09	VWA2	von Willebrand factor A domain containing 2	-2.214	0.00591
F1N1B0	METTL27	methyltransferase like 27	-2.028	0.0367
Q0VCZ3	YTHDF2	YTH N6-methyladenosine RNA binding protein 2	1.851	0.036
E1BCF8	ZC3HAV1	zinc finger CCCH-type containing, antiviral 1	-2.165	0.0194
F1MY77	ZMYND8	zinc finger MYND-type containing 8	-1.541	0.0421
Q1LZC0	ZNF22	zinc finger protein 22	-2.089	0.00877

## Sheet: Table S3.
Table S3. Biological pathways enriched based on genes differentially expressed between calves offered either a High (HI) or Moderate (MOD) plane of nutrition between up to 21 weeks of life
Ingenuity Canonical Pathways	P-value	Genes
CREB Signaling in Neurons	6.91831e-07	ADGRG2,CACNA1E,CACNA1I,CASR,CX3CR1,DRD2,FGFR3,GHRHR,GNA15,GPR139,GRIA3,GRM7,GRPR,IGF1,PLCH2,PRKCB,RASD1
Synaptic Long Term Depression	8.12831e-07	CACNA1E,CACNA1I,GNA15,GRIA3,GRM7,IGF1,NPR3,PLCH2,PRKCB,RASD1
Circadian Rhythm Signaling	1.34896e-05	CACNA1E,CACNA1I,GNA15,GRIA3,GRPR,NPR3,PLCH2,PRKCB,RASD1,TRPC6
Calcium Signaling	1.65959e-05	ACTA2,ATP2B2,CACNA1E,CACNA1I,CAMK1D,GRIA3,MYH4,MYH6,TRPC6
Endocannabinoid Neuronal Synapse Pathway	6.60693e-05	ABHD6,CACNA1E,CACNA1I,GNA15,GRIA3,PLCH2,RIMS1
GPCR-Mediated Nutrient Sensing in Enteroendocrine Cells	0.000144544	CACNA1E,CACNA1I,CASR,GNA15,PLCH2,PRKCB
Synaptic Long Term Potentiation	0.00025704	GNA15,GRIA3,GRM7,PLCH2,PRKCB,RASD1
GNRH Signaling	0.000316228	CACNA1E,CACNA1I,EGR1,FSHB,GNA15,PRKCB,RASD1
Gap Junction Signaling	0.000380189	ACTA2,DRD2,GRIA3,NPR3,PLCH2,PRKCB,RASD1
Insulin Secretion Signaling Pathway	0.000501187	CACNA1E,CACNA1I,CSHL1,GNA15,KLF11,PLCH2,PRKCB,PRL
Opioid Signaling Pathway	0.000616595	CACNA1E,CACNA1I,CAMK1D,FOSB,GNA15,PRKCB,RASD1,RGS1
Oxytocin Signaling Pathway	0.000630957	ATP2B2,CACNA1E,LPL,MYH4,MYH6,NPR3,PRKCB,RASD1
Phagosome Formation	0.000776247	ADGRG2,CASR,CX3CR1,DRD2,GHRHR,GPR139,GRM7,GRPR,MYH4,MYH6,PRKCB,RASD1,TIMD4
Growth Hormone Signaling	0.00131826	CSHL1,IGF1,PRKCB,PRL
G Beta Gamma Signaling	0.00177828	CACNA1E,CACNA1I,GNA15,PRKCB,RASD1
PPARα/RXRα Activation	0.00204174	CPT1B,GNA15,LPL,PLCH2,PRKCB,RASD1
Gαi Signaling	0.00251189	DRD2,GNA15,GRM7,NPR3,RASD1
FcγRIIB Signaling in B Lymphocytes	0.0025704	CACNA1E,CACNA1I,CD79B,RASD1
Prolactin Signaling	0.00269153	KCNMB2,PRKCB,PRL,RASD1
PI3K Signaling in B Lymphocytes	0.00275423	ATF3,CD79B,PLCH2,PRKCB,RASD1
G-Protein Coupled Receptor Signaling	0.00275423	ADGRG2,CASR,CX3CR1,DRD2,GHRHR,GNA15,GPR139,GRM7,GRPR,NPR3,PRKCB,RASD1
Cellular Effects of Sildenafil (Viagra)	0.00331131	ACTA2,CACNA1E,MYH4,MYH6,PLCH2
Neurovascular Coupling Signaling Pathway	0.0040738	CACNA1E,CACNA1I,ENTPD3,GRIA3,KCNMB2,NPR3
Axonal Guidance Signaling	0.00724436	GNA15,IGF1,MMP11,PAPPA2,PLCH2,PLXNB3,PRKCB,RASD1,SEMA6C
Dopamine-DARPP32 Feedback in cAMP Signaling	0.00776247	CACNA1E,CREM,DRD2,PLCH2,PRKCB
RHOA Signaling	0.00977237	ACTA2,CDC42EP4,CIT,IGF1
p70S6K Signaling	0.0120226	CD79B,PLCH2,PRKCB,RASD1
Adipogenesis pathway	0.0128825	CEBPD,FGFR3,LPL,TXNIP
HIF1α Signaling	0.0131826	CAMK1D,IGF1,MMP11,PRKCB,RASD1
GPCR-Mediated Integration of Enteroendocrine Signaling Exemplified by an L Cell	0.0138038	GNA15,GRPR,PLCH2
RHOGDI Signaling	0.0147911	ACTA2,CDH23,GNA15,MYH4,MYH6
VDR/RXR Activation	0.0154882	CASR,KLF4,PRKCB
Chemokine Signaling	0.0165959	CAMK1D,PRKCB,RASD1
Thrombin Signaling	0.0177828	CAMK1D,GNA15,PLCH2,PRKCB,RASD1
Corticotropin Releasing Hormone Signaling	0.0186209	CACNA1E,CACNA1I,NPR3,PRKCB
Thyronamine and Iodothyronamine Metabolism	0.0199526	DIO3
Thyroid Hormone Metabolism I (via Deiodination)	0.0199526	DIO3
Estrogen Receptor Signaling	0.0199526	CACNA1E,GNA15,IGF1,MMP11,PLCH2,PRKCB,RASD1
cAMP-mediated signaling	0.020893	CAMK1D,CREM,DRD2,GRM7,NPR3
NRF2-mediated Oxidative Stress Response	0.0218776	ACTA2,JUNB,MAFF,PRKCB,RASD1
Actin Cytoskeleton Signaling	0.0245471	ACTA2,IQGAP3,MYH4,MYH6,RASD1
CXCR4 Signaling	0.0269153	EGR1,GNA15,PRKCB,RASD1
Androgen Signaling	0.0269153	CACNA1E,CACNA1I,GNA15,PRKCB
UVA-Induced MAPK Signaling	0.0281838	PLCH2,RASD1,TIPARP
VEGF Signaling	0.0288403	ACTA2,PRKCB,RASD1
Thyroid Hormone Metabolism II (via Conjugation and/or Degradation)	0.0295121	CSGALNACT1,DIO3
Signaling by Rho Family GTPases	0.0346737	ACTA2,CDC42EP4,CDH23,CIT,GNA15
α-Adrenergic Signaling	0.0363078	GNA15,PRKCB,RASD1
Retinol Biosynthesis	0.0380189	CES4A,LPL
nNOS Signaling in Neurons	0.0398107	PRKCB,RASD1
CDK5 Signaling	0.040738	EGR1,FOSB,RASD1
ID1 Signaling Pathway	0.0457088	ATF3,EGR1,FGFR3,RASD1
ILK Signaling	0.0457088	ACTA2,MYH4,MYH6,PARVB
Xenobiotic Metabolism Signaling	0.0457088	ALDH1A3,CAMK1D,CES4A,PRKCB,RASD1
Cholecystokinin/Gastrin-mediated Signaling	0.0457088	CREM,PRKCB,RASD1
UVC-Induced MAPK Signaling	0.0457088	PRKCB,RASD1
Superpathway of Serine and Glycine Biosynthesis I	0.0457088	DUSP26
Glycoaminoglycan-protein Linkage Region Biosynthesis	0.0457088	B3GAT1
Gustation Pathway	0.047863	CACNA1E,CACNA1I,CASR,LPL

## Sheet: Table S4.
Table S4. Biological pathways enriched based on proteins differentially abundant between calves offered either a High (HI) or Moderate (MOD) plane of nutrition between up to 21 weeks of life
Ingenuity Canonical Pathways	P-value	Genes
Colanic Acid Building Blocks Biosynthesis	0.000489779	GALE,GALK1,UGDH
Glutathione Redox Reactions II	0.000776247	GLRX,GSR
Agrin Interactions at Neuromuscular Junction	0.00125893	ACTA2,AGRN,MAPK10,PAK4,UTRN
Galactose Degradation I (Leloir Pathway)	0.00128825	GALE,GALK1
UVC-Induced MAPK Signaling	0.00275423	MAP2K1,MAPK10,PRKCA,SMPD1
NRF2-mediated Oxidative Stress Response	0.00616595	ACTA2,DNAJB12,FKBP5,GSR,MAP2K1,PRKCA,SOD3,SQSTM1
Coagulation System	0.0074131	F9,SERPINA5,SERPINF2
Antioxidant Action of Vitamin C	0.00912011	GLRX,LCAT,MAPK10,PLD3,SLC2A4
NAD Phosphorylation and Dephosphorylation	0.00933254	NADK2,PXYLP1
UDP-N-acetyl-D-galactosamine Biosynthesis II	0.00933254	GALE,GNPNAT1
Urate Biosynthesis/Inosine 5'-phosphate Degradation	0.0107152	IMPDH1,NT5E
Thiamin Salvage III	0.0114815	TPK1
Glutamine Biosynthesis I	0.0114815	GLUL
Glutamate Removal from Folates	0.0114815	GGH
UDP-N-acetyl-D-galactosamine Biosynthesis I	0.0114815	GALE
Autophagy	0.0114815	ERN1,FGF2,GABARAPL1,MAP2K1,MAPK10,SLC3A2,SQSTM1
Role of MAPK Signaling in the Pathogenesis of Influenza	0.0141254	LCAT,MAP2K1,MAPK10,PRKCA
FXR/RXR Activation	0.0151356	HPX,LCAT,MAPK10,PON1,SERPINF2
Tight Junction Signaling	0.0169824	ACTA2,CSTF1,MYL1,STX1A,TJP2,YBX3
nNOS Signaling in Skeletal Muscle Cells	0.017378	DMD,SNTB1,SNTB2
Purine Nucleotides Degradation II (Aerobic)	0.0194984	IMPDH1,NT5E
GNRH Signaling	0.0213796	FSHB,LHB,MAP2K1,MAPK10,PAK4,PRKCA
UVB-Induced MAPK Signaling	0.0218776	MAP2K1,MAPK10,PRKCA
UDP-D-xylose and UDP-D-glucuronate Biosynthesis	0.0229087	UGDH
ERBB Signaling	0.0229087	MAP2K1,MAPK10,PAK4,PRKCA
Actin Cytoskeleton Signaling	0.0229087	ACTA2,ARHGAP24,FGF2,IQGAP2,MAP2K1,MYL1,PAK4
RAR Activation	0.025704	ALDH1A2,CRABP2,HSD17B6,MAP2K1,MAPK10,PRKCA
Ethanol Degradation IV	0.0281838	ACSS1,ALDH1A2
Vitamin-C Transport	0.0281838	GLRX,SLC2A4
Semaphorin Neuronal Repulsive Signaling Pathway	0.0301995	MAP2K1,MYL1,PAK4,SEMA3E,VCAN
NADH Repair	0.0338844	NAXD
Ascorbate Recycling (Cytosolic)	0.0338844	GLRX
Thiosulfate Disproportionation III (Rhodanese)	0.0338844	MOCS3
NAD Salvage Pathway II	0.0380189	NT5E,PXYLP1
CXCR4 Signaling	0.0436516	MAP2K1,MAPK10,MYL1,PAK4,PRKCA
Heme Degradation	0.0446684	BLVRA
Molybdenum Cofactor Biosynthesis	0.0446684	MOCS3
Acetate Conversion to Acetyl-CoA	0.0446684	ACSS1
FAK Signaling	0.0457088	ACTA2,MAP2K1,PAK4,TNS1
PAK Signaling	0.0467735	MAP2K1,MAPK10,MYL1,PAK4
Growth Hormone Signaling	0.047863	PRKCA,PRL,SLC2A4
Renin-Angiotensin Signaling	0.0489779	MAP2K1,MAPK10,PAK4,PRKCA
